# Supplementary material for: Emerging Clostridioides difficile ribotypes have divergent metabolic phenotypes
Source: mSystems. 2025 Feb 27;10(3):e01075-24. doi: 10.1128/msystems.01075-24 (PMC11915817; doi:10.1128/msystems.01075-24)
Supplement: Supplemental tables — Tables S1 to S3. [file msystems.01075-24-s0009.xlsx]

## Sheet: supp-table-1-isolates
Strain_ID	Provided By	Human, Animal, or Reference?	Symptomatic Patient	Location	Profiled with Biolog PM by?	Internal Lab ID	Additional Details
060221_S36	Angel Augusto Gonzalez Marin, Universidad de Antioquia	Human	NA	Colombia	LP		See Salazar et al. (2018)
060321_G18	Angel Augusto Gonzalez Marin, Universidad de Antioquia	Human	NA	Colombia	LP		See Salazar et al. (2018)
060421_S18	Angel Augusto Gonzalez Marin, Universidad de Antioquia	Human	NA	Colombia	LP		See Salazar et al. (2018)
060521_S51	Angel Augusto Gonzalez Marin, Universidad de Antioquia	Human	NA	Colombia	LP		See Salazar et al. (2018)
060621_S6	Angel Augusto Gonzalez Marin, Universidad de Antioquia	Human	NA	Colombia	LP		See Salazar et al. (2018)
CD305	Brendan Wren, London School of Hygiene & Tropical Medicine & Ed Kuijper (Leiden University)	Human	NA	United Kingdom	FM	PRB1100	Sourced by Ed Kuijper, Leiden University, See Shaw et al. (2019 & 2020)
LUMCMM07-0004 (7011369)	Brendan Wren, London School of Hygiene & Tropical Medicine & Ed Kuijper (Leiden University)	Human	NA	Netherlands	NM	PRB1112	Sourced by Ed Kuijper, Leiden University, See Shaw et al. (2020)
LUMCMM09-0004 (CZ0502)	Brendan Wren, London School of Hygiene & Tropical Medicine & Ed Kuijper (Leiden University)	Human	NA	Czech Republic	NM	PRB1117	Sourced by Ed Kuijper, Leiden University, See Shaw et al. (2020)
LUMCMM09-0011 (CVI9A)	Brendan Wren, London School of Hygiene & Tropical Medicine & Ed Kuijper (Leiden University)	Calf	NA	Netherlands	FM	PRB1124	Sourced by Ed Kuijper, Leiden University
LUMCMM10-0005 (SLH119)	Brendan Wren, London School of Hygiene & Tropical Medicine & Ed Kuijper (Leiden University)	Piglet	NA	Netherlands	NM	PRB1129	Sourced by Ed Kuijper, Leiden University, See Shaw et al. (2020)
LUMCMM10-0008 (CVI100)	Brendan Wren, London School of Hygiene & Tropical Medicine & Ed Kuijper (Leiden University)	Horse	NA	Netherlands	FM	PRB1132	Sourced by Ed Kuijper, Leiden University
LUMCMM11-0002 (B7.1)	Brendan Wren, London School of Hygiene & Tropical Medicine & Ed Kuijper (Leiden University)	Ground sample at pig farm	NA	Netherlands	FM	PRB1135	Sourced by Ed Kuijper, Leiden University
LUMCMM12-0002 (V22)	Brendan Wren, London School of Hygiene & Tropical Medicine & Ed Kuijper (Leiden University)	Pig or Dog	NA	Spain	FM	PRB1137	Sourced by Ed Kuijper, Leiden University
RT036 ref strain netherlands	Brendan Wren, London School of Hygiene & Tropical Medicine & Ed Kuijper (Leiden University)	Reference Strain	NA	Netherlands	FM	PRB1144	Sourced by Ed Kuijper, Leiden University
DL3110	Dena Lyras, Monash University	Human	NA	Melbourne, Australia	FM	PRB775	See Lim et al. (2014)
DL3111	Dena Lyras, Monash University	Human	NA	Melbourne, Australia	FM	PRB776	See Hutton et al. (2017)
DJNS_04_35	Haru Kato & Mitsutoshi Senoh, National Institute of Infectious Diseases, Tokyo, Japan	Human	NA	Japan	FM_JC	PRB839
JND_12_139	Haru Kato & Mitsutoshi Senoh, National Institute of Infectious Diseases, Tokyo, Japan	Human	NA	Japan	FM_JC	PRB840
JND_15_106	Haru Kato & Mitsutoshi Senoh, National Institute of Infectious Diseases, Tokyo, Japan	Human	NA	Japan	JC	PRB832
TR15	Haru Kato & Mitsutoshi Senoh, National Institute of Infectious Diseases, Tokyo, Japan	Human	NA	Japan	FM_JC	PRB833
BTH033	Jennifer Spinler, Texas Children's Hospital	Human	No	Texas, USA	HD_CB	BTH033	See Norsigian et al. (2022)
BTH054	Jennifer Spinler, Texas Children's Hospital	Human	No	Texas, USA	HD_CB	PRB812	See Norsigian et al. (2022)
BTH074	Jennifer Spinler, Texas Children's Hospital	Human	No	Texas, USA	HD_CB	PRB817	See Norsigian et al. (2022)
BTH180	Jennifer Spinler, Texas Children's Hospital	Human	No	Texas, USA	HD_CB	PRB818	See Norsigian et al. (2022)
BTH220	Jennifer Spinler, Texas Children's Hospital	Human	No	Texas, USA	HD_CB	BTH220	See Norsigian et al. (2022)
BTH252	Jennifer Spinler, Texas Children's Hospital	Human	No	Texas, USA	HD_CB	PRB810	See Norsigian et al. (2022)
BTH294	Jennifer Spinler, Texas Children's Hospital	Human	No	Texas, USA	HD_CB	BTH294
BTH333	Jennifer Spinler, Texas Children's Hospital	Human	No	Texas, USA	HD_CB	PRB819	See Norsigian et al. (2022)
BTH352	Jennifer Spinler, Texas Children's Hospital	Human	No	Texas, USA	HD_CB	BTH352	See Norsigian et al. (2022)
BTH429	Jennifer Spinler, Texas Children's Hospital	Human	No	Texas, USA	HD_CB	BTH429
BTH718	Jennifer Spinler, Texas Children's Hospital	Human	No	Texas, USA	HD_CB	BTH718	See Norsigian et al. (2022)
BTH771	Jennifer Spinler, Texas Children's Hospital	Human	No	Texas, USA	HD_CB	BTH771	See Norsigian et al. (2022)
BTH859	Jennifer Spinler, Texas Children's Hospital	Human	No	Texas, USA	HD_CB	PRB801	See Norsigian et al. (2022)
BTH860	Jennifer Spinler, Texas Children's Hospital	Human	No	Texas, USA	HD_CB	BTH860
S0001	Jennifer Spinler, Texas Children's Hospital	Human	Yes	Texas, USA	HD_CB	S0001
S0003	Jennifer Spinler, Texas Children's Hospital	Human	Yes	Texas, USA	HD_CB	S0003
S0004	Jennifer Spinler, Texas Children's Hospital	Human	Yes	Texas, USA	HD_CB	PRB815	See Norsigian et al. (2022)
S0005	Jennifer Spinler, Texas Children's Hospital	Human	Yes	Texas, USA	HD_CB	S0005
S0009	Jennifer Spinler, Texas Children's Hospital	Human	Yes	Texas, USA	HD_CB	S0009	See Norsigian et al. (2022)
S0010	Jennifer Spinler, Texas Children's Hospital	Human	Yes	Texas, USA	HD_CB	S0010	See Norsigian et al. (2022)
S0012	Jennifer Spinler, Texas Children's Hospital	Human	Yes	Texas, USA	HD_CB	S0012
S0015	Jennifer Spinler, Texas Children's Hospital	Human	Yes	Texas, USA	HD_CB	S0015	See Norsigian et al. (2022)
S0016	Jennifer Spinler, Texas Children's Hospital	Human	Yes	Texas, USA	HD_CB	S0015	See Norsigian et al. (2022)
S0022	Jennifer Spinler, Texas Children's Hospital	Human	Yes	Texas, USA	HD_CB	S0022	See Norsigian et al. (2022)
S0028	Jennifer Spinler, Texas Children's Hospital	Human	Yes	Texas, USA	HD_CB	S0028
S0031	Jennifer Spinler, Texas Children's Hospital	Human	Yes	Texas, USA	HD_CB	S0031	See Norsigian et al. (2022)
S0032	Jennifer Spinler, Texas Children's Hospital	Human	Yes	Texas, USA	HD_CB	S0032
S0039	Jennifer Spinler, Texas Children's Hospital	Human	Yes	Texas, USA	HD_CB	S0039
S0041	Jennifer Spinler, Texas Children's Hospital	Human	Yes	Texas, USA	HD_CB	PRB814	See Norsigian et al. (2022)
S0050	Jennifer Spinler, Texas Children's Hospital	Human	Yes	Texas, USA	HD_CB	S0050	See Norsigian et al. (2022)
S0053	Jennifer Spinler, Texas Children's Hospital	Human	Yes	Texas, USA	HD_CB	PRB809	See Norsigian et al. (2022)
S0055	Jennifer Spinler, Texas Children's Hospital	Human	NA	Texas, USA	HD_CB	S0055
S0057	Jennifer Spinler, Texas Children's Hospital	Human	Yes	Texas, USA	HD_CB	PRB813	See Norsigian et al. (2022)
S0059	Jennifer Spinler, Texas Children's Hospital	Human	Yes	Texas, USA	HD_CB	S0059	See Norsigian et al. (2022)
S0060	Jennifer Spinler, Texas Children's Hospital	Human	Yes	Texas, USA	HD_CB	PRB805	See Norsigian et al. (2022)
S0064	Jennifer Spinler, Texas Children's Hospital	Human	Yes	Texas, USA	HD_CB	PRB806	See Norsigian et al. (2022)
S0065	Jennifer Spinler, Texas Children's Hospital	Human	Yes	Texas, USA	HD_CB	PRB807	See Norsigian et al. (2022)
S0067	Jennifer Spinler, Texas Children's Hospital	Human	Yes	Texas, USA	HD_CB	PRB804	See Norsigian et al. (2022)
S0068	Jennifer Spinler, Texas Children's Hospital	Human	Yes	Texas, USA	HD_CB	S0068
S0069	Jennifer Spinler, Texas Children's Hospital	Human	Yes	Texas, USA	HD_CB	S0069	See Norsigian et al. (2022)
S0071	Jennifer Spinler, Texas Children's Hospital	Human	Yes	Texas, USA	HD_CB	PRB808	See Norsigian et al. (2022)
S0073	Jennifer Spinler, Texas Children's Hospital	Human	Yes	Texas, USA	HD_CB	S0073
S0076	Jennifer Spinler, Texas Children's Hospital	Human	Yes	Texas, USA	HD_CB	PRB802	See Norsigian et al. (2022)
S0078	Jennifer Spinler, Texas Children's Hospital	Human	Yes	Texas, USA	HD_CB	PRB803	See Norsigian et al. (2022)
S0079	Jennifer Spinler, Texas Children's Hospital	Human	Yes	Texas, USA	HD_CB	S0078	See Norsigian et al. (2022)
CD630	Joseph Sorg, Tufts University (now at Texas A&M University)	Reference Strain	NA	Not applicable	HD_CB		Erythromycin-resistant CD630, see Norsigian et al. (2020); Original description in Wüst and Hardegger (1983), by lab based in Zurich, Switzerland
CD630-ermS	Joseph Sorg, Tufts University (now at Texas A&M University)	Reference Strain	NA	Not applicable	HD_CB		Erythromycin-sensitive version of the CD630 reference strain, see Norsigian et al. (2020)
M68	Joseph Sorg, Tufts University (now at Texas A&M University)	Reference Strain	NA	Dublin, Ireland	FM_JC	PRB827	Sourced by Trevor Lawley, Wellcome Trust Institute; Original description in Drudy et al. (2007)
VPI 10463	Joseph Sorg, Tufts University (now at Texas A&M University)	Reference Strain	NA	Not applicable	FM	PRB239	Original description in Wilkins et al. (1980) by lab based in Virginia, United States
MDA_113	Kevin Garey, University of Houston	Human	NA	Texas, USA	HD_CB	PRB952
MT_4859	Kevin Garey, University of Houston	Human	NA	Texas, USA	HD_CB	PRB953
MT_5327	Kevin Garey, University of Houston	Human	NA	Texas, USA	FM	PRB1055
MT_5340	Kevin Garey, University of Houston	Human	NA	Texas, USA	FM	PRB1054
MT_5351	Kevin Garey, University of Houston	Human	NA	Texas, USA	FM	PRB1052
MT_5360	Kevin Garey, University of Houston	Human	NA	Texas, USA	FM	PRB1059
MT_5385	Kevin Garey, University of Houston	Human	NA	Texas, USA	FM	PRB1053
MT_5411	Kevin Garey, University of Houston	Human	NA	Texas, USA	FM	PRB1057
MT_5427	Kevin Garey, University of Houston	Human	NA	Texas, USA	FM	PRB1050
MT_5478	Kevin Garey, University of Houston	Human	NA	Texas, USA	FM	PRB1058
SH_1149	Kevin Garey, University of Houston	Human	NA	Texas, USA	FM	PRB1056
SH_1232	Kevin Garey, University of Houston	Human	NA	Texas, USA	FM	PRB1051
UTMB_60	Kevin Garey, University of Houston	Human	NA	Texas, USA	HD_CB	PRB954
R20291	Michael Donnenburg, University of Maryland (now at Virginia Commonwealth University)	Reference Strain	NA	England, United Kingdom	FM	PRB513	Original description in Stabler et al. 2006
CD1015	Sara McNamara, MI Department of Community Health	Human	NA	Michigan, USA	FM	PRB286	See Robinson et al. (2014) and Robinson (2014)
CD2015	Sara McNamara, MI Department of Community Health	Human	NA	Michigan, USA	FM	PRB268	See Robinson et al. (2014) and Robinson (2014)
CD4001	Sara McNamara, MI Department of Community Health	Human	NA	Michigan, USA	FM	PRB291	See Robinson et al. (2014) and Robinson (2014)
CD4015	Sara McNamara, MI Department of Community Health	Human	NA	Michigan, USA	FM	CD4015	See Robinson et al. (2014) and Robinson (2014)
CD630-Savidge	Tor Savidge, Texas Children's Hospital	Reference Strain	NA	Not applicable	HD_CB	PRB1086	Erythromycin-resistant CD630, see Norsigian et al. (2020); Original description in Wüst and Hardegger (1983), by lab based in Zurich, Switzerland

## Sheet: supp-table-2-isolates-sources
Strain_ID	Clade	Ribotype (RT)	Sequence Type (ST)	Source of Ribotype	Source of Sequence Type	Source of Clade
S0015	1	RT001;RT009;RT072;RT115	ST3	Jennifer Spinler	Jennifer Spinler	Jennifer Spinler
S0067	1	RT001;RT009;RT072;RT115	ST3	Jennifer Spinler	Jennifer Spinler	Jennifer Spinler
060521_S51	1	RT002	ST8	Salazar et al. (2018)	Inferred from Knetsch et al. (2012)	Inferred from Eyre et al. (2019)
S0064	1	RT002;RT159	ST8	Jennifer Spinler	Jennifer Spinler	Jennifer Spinler
S0065	1	RT002;RT159	ST8	Jennifer Spinler	Jennifer Spinler	Jennifer Spinler
S0060	1	RT005	ST6	Jennifer Spinler	Jennifer Spinler	Jennifer Spinler
BTH252	1	RT011	ST36	Jennifer Spinler	Jennifer Spinler	Jennifer Spinler
BTH429	1	RT012	ST54	Jennifer Spinler	Jennifer Spinler	Jennifer Spinler
S0001	1	RT012	ST54	Jennifer Spinler	Inferred from Knetsch et al. (2012)	Inferred from Eyre et al. (2019)
CD630	1	RT012	ST54	Not applicable for reference strains	Inferred from Knetsch et al. (2012)	Inferred from Eyre et al. (2019)
CD630-ermS	1	RT012	ST54	Not applicable for reference strains	Inferred from Knetsch et al. (2012)	Inferred from Eyre et al. (2019)
CD630-Savidge	1	RT012	ST54	Not applicable for reference strains	Inferred from Knetsch et al. (2012)	Inferred from Eyre et al. (2019)
BTH859	1	RT014;RT020;RT076;RT220	ST2	Jennifer Spinler	Jennifer Spinler	Jennifer Spinler
BTH860	1	RT014;RT020;RT076;RT220	ST2	Jennifer Spinler	Jennifer Spinler	Jennifer Spinler
S0016	1	RT014;RT020;RT076;RT220	ST2	Jennifer Spinler	Jennifer Spinler	Jennifer Spinler
S0022	1	RT014;RT020;RT076;RT220	ST2	Jennifer Spinler	Jennifer Spinler	Jennifer Spinler
S0050	1	RT014;RT020;RT076;RT220	ST2	Jennifer Spinler	Jennifer Spinler	Jennifer Spinler
S0059	1	RT014;RT020;RT076;RT220	ST2	Jennifer Spinler	Jennifer Spinler	Jennifer Spinler
S0068	1	RT014;RT020;RT076;RT220	ST2	Jennifer Spinler	Jennifer Spinler	Jennifer Spinler
S0069	1	RT014;RT020;RT076;RT220	ST2	Jennifer Spinler	Jennifer Spinler	Jennifer Spinler
S0073	1	RT014;RT020;RT076;RT220	ST2	Jennifer Spinler	Jennifer Spinler	Jennifer Spinler
S0076	1	RT014;RT020;RT076;RT220	ST2	Jennifer Spinler	Jennifer Spinler	Jennifer Spinler
S0078	1	RT014;RT020;RT076;RT220	ST2	Jennifer Spinler	Jennifer Spinler	Jennifer Spinler
S0079	1	RT014;RT020;RT076;RT220	ST2	Jennifer Spinler	Jennifer Spinler	Jennifer Spinler
S0053	1	RT015	ST10	Jennifer Spinler	Jennifer Spinler	Jennifer Spinler
S0071	1	RT015	ST10	Jennifer Spinler	Jennifer Spinler	Jennifer Spinler
JND_15_106	1	RT018	ST17	Haru Kato & Mitsutoshi Senoh	Inferred from Knetsch et al. (2012)	Inferred from Eyre et al. (2019)
VPI 10463	1	RT087	ST46	Wehrhahn et al. (2019)	Inferred from Knetsch et al. (2012)	Inferred from Eyre et al. (2019)
060221_S36	1	RT106	ST42	Salazar et al. (2018)	Inferred from Knetsch et al. (2012)	Inferred from Eyre et al. (2019)
BTH054	1	RT106;RT118;RT174	ST42	Jennifer Spinler	Jennifer Spinler	Jennifer Spinler
BTH220	1	RT106;RT118;RT174	ST42	Jennifer Spinler	Jennifer Spinler	Jennifer Spinler
BTH718	1	RT106;RT118;RT174	ST42	Jennifer Spinler	Jennifer Spinler	Jennifer Spinler
S0005	1	RT106;RT118;RT174	ST42	Jennifer Spinler	Jennifer Spinler	Jennifer Spinler
S0032	1	RT106;RT118;RT174	ST42	Jennifer Spinler	Jennifer Spinler	Jennifer Spinler
S0057	1	RT106;RT118;RT174	ST42	Jennifer Spinler	Jennifer Spinler	Jennifer Spinler
MDA_113	1	RT255	ST34	Kevin Garey	Inferred from Jennifer Spinler who typed Mta-79 (RT255) as ST34	Inferred from Eyre et al. (2019)
MT_4859	1	RT255	ST34	Kevin Garey	Inferred from Jennifer Spinler who typed Mta-79 (RT255) as ST34	Inferred from Eyre et al. (2019)
MT_5327	1	RT255	ST34	Kevin Garey	Inferred from Jennifer Spinler who typed Mta-79 (RT255) as ST34	Inferred from Eyre et al. (2019)
MT_5340	1	RT255	ST34	Kevin Garey	Inferred from Jennifer Spinler who typed Mta-79 (RT255) as ST34	Inferred from Eyre et al. (2019)
MT_5351	1	RT255	ST34	Kevin Garey	Inferred from Jennifer Spinler who typed Mta-79 (RT255) as ST34	Inferred from Eyre et al. (2019)
MT_5360	1	RT255	ST34	Kevin Garey	Inferred from Jennifer Spinler who typed Mta-79 (RT255) as ST34	Inferred from Eyre et al. (2019)
MT_5385	1	RT255	ST34	Kevin Garey	Inferred from Jennifer Spinler who typed Mta-79 (RT255) as ST34	Inferred from Eyre et al. (2019)
MT_5411	1	RT255	ST34	Kevin Garey	Inferred from Jennifer Spinler who typed Mta-79 (RT255) as ST34	Inferred from Eyre et al. (2019)
MT_5427	1	RT255	ST34	Kevin Garey	Inferred from Jennifer Spinler who typed Mta-79 (RT255) as ST34	Inferred from Eyre et al. (2019)
MT_5478	1	RT255	ST34	Kevin Garey	Inferred from Jennifer Spinler who typed Mta-79 (RT255) as ST34	Inferred from Eyre et al. (2019)
SH_1149	1	RT255	ST34	Kevin Garey	Inferred from Jennifer Spinler who typed Mta-79 (RT255) as ST34	Inferred from Eyre et al. (2019)
SH_1232	1	RT255	ST34	Kevin Garey	Inferred from Jennifer Spinler who typed Mta-79 (RT255) as ST34	Inferred from Eyre et al. (2019)
UTMB_60	1	RT255	ST34	Kevin Garey	Inferred from Jennifer Spinler who typed Mta-79 (RT255) as ST34	Inferred from Eyre et al. (2019)
BTH771	1	Unknown	ST110	Jennifer Spinler	Jennifer Spinler	Jennifer Spinler
S0003	1	Unknown	ST110	Jennifer Spinler	Jennifer Spinler	Inferred from Eyre et al. (2019)
BTH033	1	Unknown	ST2	Not applicable	Jennifer Spinler	Inferred from Eyre et al. (2019)
R20291	2	RT027	ST1	Not applicable for reference strains	Inferred from Knetsch et al. (2012)	Inferred from Eyre et al. (2019)
CD2015	2	RT027	ST1	Robinson (2014) and Robinson et al. (2014)	Inferred from Knetsch et al. (2012)	Inferred from Eyre et al. (2019)
CD4001	2	RT027	ST1	Robinson (2014) and Robinson et al. (2014)	Inferred from Knetsch et al. (2012)	Inferred from Eyre et al. (2019)
CD4015	2	RT027	ST1	Robinson (2014) and Robinson et al. (2014)	Inferred from Knetsch et al. (2012)	Inferred from Eyre et al. (2019)
BTH352	2	RT027;RT036	ST1	Jennifer Spinler	Jennifer Spinler	Jennifer Spinler
S0028	2	RT027;RT036	ST1	Jennifer Spinler	Jennifer Spinler	Jennifer Spinler
S0041	2	RT027;RT036	ST1	Jennifer Spinler	Jennifer Spinler	Jennifer Spinler
RT036 ref strain netherlands	2	RT036	ST1	Not applicable for reference strains	Knetsch et al. (2012)	Inferred from Eyre et al. (2019)
DL3111	2	RT244	ST41	Dena Lyras (similar to DLL3110)	Dena Lyras (similar to DLL3110)	Inferred from Eyre et al. (2019)
DL3110	2	RT244	ST41	Lim et al. (2014)	Lim et al. (2014)	Inferred from Eyre et al. (2019)
060321_G18	2	RT591	ST41	Salazar et al. (2018)	Inferred from Skinner et al. (2020)	Inferred from Skinner et al. 2020
060421_S18	2	RT591	ST41	Salazar et al. (2018)	Inferred from Skinner et al. (2020)	Inferred from Skinner et al. 2020
060621_S6	2	RT591	ST41	Salazar et al. (2018)	Inferred from Skinner et al. (2020)	Inferred from Skinner et al. 2020
S0012	2	Unknown	ST41	Jennifer Spinler	Jennifer Spinler	Inferred from Eyre et al. (2019)
S0039	2	Unknown	ST41	Jennifer Spinler	Jennifer Spinler	Inferred from Eyre et al. (2019)
CD305	3	RT023	ST22	Brendan Wren	Shaw et al. 2019	Inferred from Eyre et al. (2019)
LUMCMM07-0004 (7011369)	3	RT023	ST5	Brendan Wren	Shaw et al. 2019	Inferred from Eyre et al. (2019)
LUMCMM10-0005 (SLH119)	3	RT023	ST5	Brendan Wren	Shaw et al. 2019	Inferred from Eyre et al. (2019)
LUMCMM09-0004 (CZ0502)	3	RT023	Unknown	Brendan Wren	Not applicable	Shaw et al. 2019
DJNS_04_35	4	RT017	ST37	Haru Kato & Mitsutoshi Senoh	Inferred from Knetsch et al. (2012)	Inferred from Eyre et al. (2019)
JND_12_139	4	RT017	ST37	Haru Kato & Mitsutoshi Senoh	Inferred from Knetsch et al. (2012)	Inferred from Eyre et al. (2019)
S0004	4	RT017	ST37	Jennifer Spinler	Jennifer Spinler	Jennifer Spinler
M68	4	RT017	ST37	Not applicable for reference strains	Inferred from Knetsch et al. (2012)	Inferred from Eyre et al. (2019)
TR15	4	RT369	ST81	Haru Kato & Mitsutoshi Senoh	Senoh and Kato (2022)	Senoh and Kato (2022)
LUMCMM09-0011 (CVI9A)	5	RT033	ST11	Brendan Wren	Inferred from Knetsch et al. (2012)	Inferred from Eyre et al. (2019)
BTH074	5	RT078	ST11	Jennifer Spinler	Jennifer Spinler	Jennifer Spinler
BTH180	5	RT078	ST11	Jennifer Spinler	Jennifer Spinler	Jennifer Spinler
BTH294	5	RT078	ST11	Jennifer Spinler	Jennifer Spinler	Jennifer Spinler
BTH333	5	RT078	ST11	Jennifer Spinler	Jennifer Spinler	Jennifer Spinler
S0009	5	RT078	ST11	Jennifer Spinler	Jennifer Spinler	Inferred from Eyre et al. (2019)
S0010	5	RT078	ST11	Jennifer Spinler	Jennifer Spinler	Inferred from Eyre et al. (2019)
S0031	5	RT078	ST11	Jennifer Spinler	Jennifer Spinler	Inferred from Eyre et al. (2019)
CD1015	5	RT078	ST11	Robinson (2014) and Robinson et al. (2014)	Inferred from Knetsch et al. (2012)	Inferred from Eyre et al. (2019)
LUMCMM10-0008 (CVI100)	5	RT126	ST11	Brendan Wren	Inferred from Knetsch et al. (2012)	Inferred from Eyre et al. (2019)
LUMCMM11-0002 (B7.1)	5	RT126	ST11	Brendan Wren	Inferred from Knetsch et al. (2012)	Inferred from Eyre et al. (2019)
LUMCMM12-0002 (V22)	5	RT288	ST11	Brendan Wren	Inferred from Knetsch et al. (2012)	Inferred from Eyre et al. (2019)
S0055	Unknown	Unknown	Unknown	Not applicable	Not applicable	Not applicable

## Sheet: supp-table-3-media-recipe
Category	Substrate	Molecular Formula	mg per liter
Amino acid	L-Alanine	C3H7NO2	200
Amino acid	L-Arginine	C6H14N4O2	150
Amino acid	L-Aspartic acid	C4H7NO4	300
Amino acid	L-Cysteine	C3H7NO2S	400
Amino acid	L-Glutamic Acid	C5H9NO4	900
Amino acid	L-Glycine	C2H5NO2	75
Amino acid	L-Histidine	C6H9N3O2	75
Amino acid	L-Isoleucine	C6H13NO2	225
Amino acid	L-Leucine	C6H13NO2	300
Amino acid	L-Lysine	C6H14N2O2	300
Amino acid	L-Methionine	C5H11NO2S	150
Amino acid	L-Phenylalanine	C9H11NO2	200
Amino acid	L-Proline	C5H9NO2	450
Amino acid	L-Serine	C3H7NO3	300
Amino acid	L-Threonine	C4H9NO3	150
Amino acid	L-Tryptophan	C11H12N2O2	75
Amino acid	L-Tyrosine	C9H11NO3	100
Amino acid	L-Valine	C5H11NO2	225
Mineral	Ammonium sulfate	(NH4)2SO4	40
Mineral	Calcium chloride dihydrate	CaCl2∙2(H2O)	26
Mineral	Potassium phosphate monobasic	KH2PO4	300
Mineral	Magnesium chloride hexahydrate	MgCl2.6(H2O)	20
Mineral	Manganese(II) chloride tetrahydrate	MnCl2.4(H2O)	10
Mineral	Sodium phosphate dibasic	Na2HPO4	1500
Mineral	Sodium chloride	NaCl	900
Mineral	Sodium bicarbonate	NaHCO3	5000
Mineral	Cobalt(II) chloride hexahydrate	CoCl2.6(H2O)	1
Mineral	Iron(II) sulfate heptahydrate	FeSO4.7(H2O)	4
Vitamin	B12		0.005
Vitamin	Biotin		0.125
Vitamin	Calcium D-pantothenate		1
Vitamin	Folid acid		0.0125
Vitamin	Nicotinamide		1
Vitamin	p-Aminobenzoic acid		0.05
Vitamin	Pyridoxine		1
Vitamin	Riboflavin		1
Vitamin	Thiamin		1
